# Supplementary material for: Novel deep learning model for more accurate prediction of drug-drug interaction effects
Source: BMC Bioinformatics. 2019 Aug 6;20:415. doi: 10.1186/s12859-019-3013-0 (PMC6685287; doi:10.1186/s12859-019-3013-0)
Supplement: Supplementary file 1 — Table S1. DDI types. Table S2. Prediction of DDI (prediction score ≥ 0.5). (XLSX 59 kb) [file 12859_2019_3013_MOESM1_ESM.xlsx]

## Sheet: DDI_type
Supplementary Table 1. DDI types
Label	Description
0	DRUG_A can cause a decrease in the absorption of DRUG_B resulting in a reduced serum concentration and potentially a decrease in efficacy.
1	DRUG_A can cause an increase in the absorption of DRUG_B resulting in an increased serum concentration and potentially a worsening of adverse effects.
2	DRUG_A may decrease effectiveness of DRUG_B as a diagnostic agent.
3	DRUG_A may decrease the analgesic activities of DRUG_B.
4	DRUG_A may decrease the anticoagulant activities of DRUG_B.
5	DRUG_A may decrease the antihypertensive activities of DRUG_B.
6	DRUG_A may decrease the bronchodilatory activities of DRUG_B.
7	DRUG_A may decrease the cardiotoxic activities of DRUG_B.
8	DRUG_A may decrease the diuretic activities of DRUG_B.
9	DRUG_A may decrease the excretion rate of DRUG_B which could result in a higher serum level.
10	DRUG_A may decrease the neuromuscular blocking activities of DRUG_B.
11	DRUG_A may decrease the sedative activities of DRUG_B.
12	DRUG_A may decrease the stimulatory activities of DRUG_B.
13	DRUG_A may decrease the vasoconstricting activities of DRUG_B.
14	DRUG_A may increase the QTc-prolonging activities of DRUG_B.
15	DRUG_A may increase the adverse neuromuscular activities of DRUG_B.
16	DRUG_A may increase the analgesic activities of DRUG_B.
17	DRUG_A may increase the anticholinergic activities of DRUG_B.
18	DRUG_A may increase the anticoagulant activities of DRUG_B.
19	DRUG_A may increase the antihypertensive activities of DRUG_B.
20	DRUG_A may increase the antiplatelet activities of DRUG_B.
21	DRUG_A may increase the antipsychotic activities of DRUG_B.
22	DRUG_A may increase the arrhythmogenic activities of DRUG_B.
23	DRUG_A may increase the atrioventricular blocking (AV block) activities of DRUG_B.
24	DRUG_A may increase the bradycardic activities of DRUG_B.
25	DRUG_A may increase the bronchoconstrictory activities of DRUG_B.
26	DRUG_A may increase the cardiotoxic activities of DRUG_B.
27	DRUG_A may increase the central nervous system depressant (CNS depressant) activities of DRUG_B.
28	DRUG_A may increase the central nervous system depressant (CNS depressant) and hypertensive activities of DRUG_B.
29	DRUG_A may increase the central neurotoxic activities of DRUG_B.
30	DRUG_A may increase the constipating activities of DRUG_B.
31	DRUG_A may increase the excretion rate of DRUG_B which could result in a lower serum level and potentially a reduction in efficacy.
32	DRUG_A may increase the fluid retaining activities of DRUG_B.
33	DRUG_A may increase the hepatotoxic activities of DRUG_B.
34	DRUG_A may increase the hypercalcemic activities of DRUG_B.
35	DRUG_A may increase the hyperglycemic activities of DRUG_B.
36	DRUG_A may increase the hyperkalemic activities of DRUG_B.
37	DRUG_A may increase the hypertensive activities of DRUG_B.
38	DRUG_A may increase the hypertensive and vasoconstricting activities of DRUG_B.
39	DRUG_A may increase the hypocalcemic activities of DRUG_B.
40	DRUG_A may increase the hypoglycemic activities of DRUG_B.
41	DRUG_A may increase the hypokalemic activities of DRUG_B.
42	DRUG_A may increase the hyponatremic activities of DRUG_B.
43	DRUG_A may increase the hypotensive activities of DRUG_B.
44	DRUG_A may increase the hypotensive and central nervous system depressant (CNS depressant) activities of DRUG_B.
45	DRUG_A may increase the hypotensive nephrotoxic and hyperkalemic activities of DRUG_B.
46	DRUG_A may increase the immunosuppressive activities of DRUG_B.
47	DRUG_A may increase the myelosuppressive activities of DRUG_B.
48	DRUG_A may increase the myopathic rhabdomyolysis activities of DRUG_B.
49	DRUG_A may increase the nephrotoxic activities of DRUG_B.
50	DRUG_A may increase the neuroexcitatory activities of DRUG_B.
51	DRUG_A may increase the neuromuscular blocking activities of DRUG_B.
52	DRUG_A may increase the neurotoxic activities of DRUG_B.
53	DRUG_A may increase the orthostatic hypotensive activities of DRUG_B.
54	DRUG_A may increase the respiratory depressant activities of DRUG_B.
55	DRUG_A may increase the sedative activities of DRUG_B.
56	DRUG_A may increase the serotonergic activities of DRUG_B.
57	DRUG_A may increase the stimulatory activities of DRUG_B.
58	DRUG_A may increase the tachycardic activities of DRUG_B.
59	DRUG_A may increase the thrombogenic activities of DRUG_B.
60	DRUG_A may increase the ulcerogenic activities of DRUG_B.
61	DRUG_A may increase the vasoconstricting activities of DRUG_B.
62	DRUG_A may increase the vasodilatory activities of DRUG_B.
63	DRUG_A may increase the vasopressor activities of DRUG_B.
64	The absorption of DRUG_A can be decreased when combined with DRUG_B.
65	The bioavailability of DRUG_A can be decreased when combined with DRUG_B.
66	The bioavailability of DRUG_A can be increased when combined with DRUG_B.
67	The excretion of DRUG_A can be decreased when combined with DRUG_B.
68	The metabolism of DRUG_A can be decreased when combined with DRUG_B.
69	The metabolism of DRUG_A can be increased when combined with DRUG_B.
70	The protein binding of DRUG_A can be decreased when combined with DRUG_B.
71	The risk of a hypersensitivity reaction to DRUG_A is increased when it is combined with DRUG_B.
72	The risk or severity of QTc prolongation can be increased when DRUG_A is combined with DRUG_B.
73	The risk or severity of adverse effects can be increased when DRUG_A is combined with DRUG_B.
74	The risk or severity of anemia and severe leukopenia can be increased when DRUG_A is combined with DRUG_B.
75	The risk or severity of angioedema can be increased when DRUG_A is combined with DRUG_B.
76	The risk or severity of bleeding can be increased when DRUG_A is combined with DRUG_B.
77	The risk or severity of congestive heart failure and hypotension can be increased when DRUG_A is combined with DRUG_B.
78	The risk or severity of convulsion can be increased when DRUG_A is combined with DRUG_B.
79	The risk or severity of edema formation can be increased when DRUG_A is combined with DRUG_B.
80	The risk or severity of heart failure can be increased when DRUG_A is combined with DRUG_B.
81	The risk or severity of hyperkalemia can be increased when DRUG_A is combined with DRUG_B.
82	The risk or severity of hypertension can be increased when DRUG_A is combined with DRUG_B.
83	The risk or severity of hypokalemia can be increased when DRUG_A is combined with DRUG_B.
84	The risk or severity of hyponatremia can be increased when DRUG_A is combined with DRUG_B.
85	The risk or severity of hypotension and neuromuscular blockade can be increased when DRUG_A is combined with DRUG_B.
86	The risk or severity of hypotension can be increased when DRUG_A is combined with DRUG_B.
87	The risk or severity of hypotension conduction block and bradycardia can be increased when DRUG_A is combined with DRUG_B.
88	The risk or severity of myelosuppression can be increased when DRUG_A is combined with DRUG_B.
89	The risk or severity of myopathy and rhabdomyolysis can be increased when DRUG_A is combined with DRUG_B.
90	The risk or severity of myopathy rhabdomyolysis and myoglobinuria can be increased when DRUG_A is combined with DRUG_B.
91	The risk or severity of ototoxicity and nephrotoxicity can be increased when DRUG_A is combined with DRUG_B.
92	The risk or severity of renal failure and hyperkalemia can be increased when DRUG_A is combined with DRUG_B.
93	The risk or severity of rhabdomyolysis can be increased when DRUG_A is combined with DRUG_B.
94	The risk or severity of rhabdomyolysis myoglobinuria and elevated creatine kinase (CPK) can be increased when DRUG_A is combined with DRUG_B.
95	The risk or severity of sedation and somnolence can be increased when DRUG_A is combined with DRUG_B.
96	The risk or severity of serotonin syndrome can be increased when DRUG_A is combined with DRUG_B.
97	The risk or severity of severe leukopenia can be increased when DRUG_A is combined with DRUG_B.
98	The risk or severity of ventricular arrhythmias can be increased when DRUG_A is combined with DRUG_B.
99	The serum concentration of DRUG_A can be decreased when it is combined with DRUG_B.
100	The serum concentration of DRUG_A can be increased when it is combined with DRUG_B.
101	The serum concentration of SN-38, an active metabolite of DRUG_A, can be increased when used in combination with DRUG_B.
102	The serum concentration of the active metabolites of DRUG_A can be increased when DRUG_A is used in combination with DRUG_B.
103	The serum concentration of the active metabolites of DRUG_A can be reduced when DRUG_A is used in combination with DRUG_B resulting in a loss in efficacy.
104	The therapeutic efficacy of DRUG_A can be decreased when used in combination with DRUG_B.
105	The therapeutic efficacy of DRUG_A can be increased when used in combination with DRUG_B.

## Sheet: Predictions
Supplementary Table 2. Prediction of DDI (prediction score ≥ 0.5)
Num	DRUG_A	DRUG_B	DDI type (Drugbank v5.1.1)	Score (Drugbank v5.1.1)	DDI type (new prediction)	Score (new prediction)	Reference
1	Amodiaquine	Pyrimethamine	100	1	86	0.999998	DrugBank Release Version 5.1.2
2	Amodiaquine	Cholecalciferol	100	0.999994	86	0.996212	DrugBank Release Version 5.1.2
3	Betrixaban	Rivaroxaban	76	0.518932	18	0.989235	DrugBank Release Version 5.1.2
4	Disopyramide	Asenapine	24	0.775597	72	0.98402	https://www.pdr.net
5	Nefazodone	Amoxapine	19	0.581684	56	0.907319	https://online.epocrates.com
6	Ulipristal	Pentobarbital	99	0.999979	104	0.902778	https://www.pdr.net
7	Fingolimod	Dronedarone	22	0.547106	14	0.881702	1. Gilenya (fingolimod) US prescribing information. Novartis Pharmaceuticals Corporation May, 2018. 2. Gilenya (fingolimod) Health Canada prescribing information. Novartis Pharmaceuticals September 23, 2011. 3. Godin J. Dear Canadian Healthcare Professional: Subject: GILENYA (fingolimod) - Stronger recommendations regarding first-dose cardiovascular monitoring and use in patients with preexisting…
8	Trazodone	Methylene blue	56	0.697363	96	0.879396	https://www.pdr.net
9	Fluorouracil	Metronidazole	100	0.782166	102	0.864007	https://www.drugs.com
10	Tacrolimus	Escitalopram	86	0.511625	14	0.851551	1. Drew BJ, Ackerman MJ, Funk M, Gibler WB, Kligfield P, Menon V, Philippides GJ, Roden DM, Zareba W. Prevention of torsade de pointes in hospital settings: a scientific statement from the American Heart Association and the American College of Cardiology Foundation. J Am Coll Cardiol 2010 Mar 2;55(9):934-47. 2. Lexapro (escitalopram oxalate) US prescribing information. Forest Pharmaceuticals Inc.…
11	Tacrolimus	Citalopram	86	0.511637	14	0.851546	1. Celexa (citalopram hydrobromide) US prescribing information. Forest Laboratories Inc. January, 2017. 2. Gagne M. Dear Canadian Healthcare Professional: Subject: Association of CELEXA (citalopram hydrobromide) with Dose - Dependent QT Prolongation. Lundbeck Canada January 25, 2012. 3. USFood and Drug Administration. FDA Drug Safety Communication: Revised recommendations for Celexa (citalopram h…
12	Methadone	Escitalopram	86	0.53703	14	0.849955	1. Dolophine (methadone hydrochloride) US prescribing information. Wast-Ward Pharmaceuticals Corp. February 1, 2018. 2. Drew BJ, Ackerman MJ, Funk M, Gibler WB, Kligfield P, Menon V, Philippides GJ, Roden DM, Zareba W. Prevention of torsade de pointes in hospital settings: a scientific statement from the American Heart Association and the American College of Cardiology Foundation. J Am Coll Cardi…
13	Dexmedetomidine	Amiodarone	23	0.754372	24	0.795243	Ohmori T, Shiota N, Haramo A, et al. Post-operative cardiac arrest induced by co-administration of amiodarone and dexmedetomidine: a case report. J Intensive Care. 2015;3:43. Published 2015 Oct 21. doi:10.1186/s40560-015-0109-0
14	Quinidine	Nabilone	58	0.930665	86	0.786405	DrugBank Release Version 5.1.2
15	Ivabradine	Ziprasidone	100	0.66494	14	0.777314	1. Procoralan (ivabradine hydrochloride) summary of product characteristics. Les Laboratoires Servier March, 2015. 2. Woosley RL, Romero KA. www.Crediblemeds.org, QTdrugs List, AZCERT, Inc. 1822 Innovation Park Dr., Oro Valley, AZ 85755. November 17, 2015. 3. Drew BJ, Ackerman MJ, Funk M, Gibler WB, Kligfield P, Menon V, Philippides GJ, Roden DM, Zareba W. Prevention of torsade de pointes in hosp…
16	Doxorubicin	Colforsin	100	0.999713	86	0.755118	DrugBank Release Version 5.1.2
17	Risperidone	Chloroquine	86	0.735508	14	0.725591	https://www.pdr.net/
18	Nalbuphine	Fluvoxamine	73	0.587892	56	0.716767	1. US Food and Drug Administration. Drug safety communication: FDA warns about several safety issues with opioid pain medicines; requires label changes. Silver Spring, MD; 2016 Mar 22. From FDA website. http://www.fda.gov/Drugs/DrugSafety/ucm489676.htm 2. https://online.epocrates.com
19	Somatostatin	Ranolazine	100	0.522838	24	0.711098	https://www.pdr.net
20	Apomorphine	Iloperidone	104	0.588826	14	0.699045	https://www.pdr.net
21	Lithium	Pimozide	52	0.96383	14	0.698185	1. Orap (pimozide) US prescribing information. Gate Pharmaceuticals August, 2011. 2. Woosley RL, Romero KA. www.Crediblemeds.org, QTdrugs List, AZCERT, Inc. 1822 Innovation Park Dr., Oro Valley, AZ 85755. November 17, 2015. 3. Drew BJ, Ackerman MJ, Funk M, Gibler WB, Kligfield P, Menon V, Philippides GJ, Roden DM, Zareba W. Prevention of torsade de pointes in hospital settings: a scientific state…
22	Amoxapine	Tetrabenazine	14	0.577056	73	0.683572	https://www.drugs.com
23	Metoclopramide	Mirabegron	86	0.964031	73	0.682279	https://www.pdr.net
24	Methamphetamine	Clemastine	86	0.668292	11	0.679095	https://www.pdr.net
25	Molindone	Apomorphine	104	0.77137	43	0.669407	https://online.epocrates.com
26	Clopidogrel	Quinine	86	0.533397	103	0.668856	https://www.pdr.net
27	Panobinostat	Ceritinib	100	0.628407	14	0.659385	https://www.pdr.net
28	Thiamylal	Lumacaftor	99	0.537959	69	0.658533	DrugBank Release Version 5.1.2
29	Ponatinib	Rabeprazole	86	0.510984	99	0.656459	https://www.pdr.net
30	Methylprednisolone	Ceritinib	100	0.649343	35	0.654555	https://www.drugs.com
31	Prednisolone	Ceritinib	100	0.649343	35	0.654555	https://www.drugs.com
32	Itraconazole	Asenapine	99	0.962807	14	0.640141	https://www.pdr.net
33	Venlafaxine	Protriptyline	73	0.721492	56	0.634901	https://www.pdr.net
34	Selegiline	Verapamil	86	0.654319	73	0.632884	https://www.pdr.net
35	Quinine	Mifepristone	14	0.563531	100	0.632835	https://www.drugs.com
36	Pazopanib	Panobinostat	100	0.999164	14	0.630585	https://www.pdr.net
37	Dipyridamole	Riociguat	43	0.506479	19	0.629251	Bayer. Adempas (riociguat) tablets prescribing information. Whippany, NJ; 2013 Oct.
38	Tramadol	Olaparib	86	0.668743	104	0.628977	https://www.pdr.net
39	Lidocaine	Ibutilide	22	0.551471	14	0.627184	1. https://www.pdr.net 2. https://www.drugs.com
40	Metolazone	Tubocurarine	100	0.630927	10	0.622109	1. Celltech Pharmaceuticals Inc. Zaroxolyn (metolazone) tablets prescribing information. Rochester, NY; 2003 Feb. 2. https://www.pdr.net
41	Panobinostat	Clarithromycin	100	0.861956	14	0.621267	1. Moore, Donald. “Panobinostat (Farydak): A Novel Option for the Treatment of Relapsed Or Relapsed and Refractory Multiple Myeloma” P & T : a peer-reviewed journal for formulary management vol. 41,5 (2016): 296-300. 2. https://www.pdr.net
42	Brimonidine	Nisoldipine	19	0.794904	73	0.619142	https://www.pdr.net
43	Droperidol	Sertraline	73	0.826461	14	0.613949	https://www.pdr.net
44	Benidipine	Lumacaftor	99	0.515487	69	0.610491	DrugBank Release Version 5.1.2
45	Vardenafil	Thioridazine	14	0.680801	43	0.604713	https://online.epocrates.com
46	Tofacitinib	Sufentanil	24	0.967543	73	0.598637	https://www.drugs.com
47	Dabigatran etexilate	Ivacaftor	102	0.761509	100	0.597825	1. https://www.drugs.com 2. https://www.pdr.net
48	Pipamperone	Entacapone	104	0.886598	73	0.593199	https://www.drugs.com
49	Clomipramine	Levodopa	53	0.5507	73	0.591154	1. https://www.pdr.net 2. https://www.drugs.com
50	Ifosfamide	Fosphenytoin	102	0.558287	69	0.588858	https://www.drugs.com
51	Carvedilol	Lumacaftor	99	0.705517	69	0.586631	DrugBank Release Version 5.1.2
52	Pentazocine	Oxymorphone	3	0.540633	73	0.582606	https://www.pdr.net
53	Vincristine	Vemurafenib	100	0.828006	99	0.578055	https://www.drugs.com
54	Isoflurane	Paliperidone	14	0.690477	43	0.576886	https://online.epocrates.com
55	Arformoterol	Clozapine	86	0.500562	14	0.568814	https://www.pdr.net
56	Fluticasone propionate	Ceritinib	100	0.772843	35	0.565779	https://www.drugs.com
57	Propiomazine	Ropinirole	13	0.655059	55	0.565124	DrugBank Release Version 5.1.2
58	Iloprost	Selegiline	73	0.504689	43	0.564274	https://www.pdr.net
59	Ifosfamide	Ticlopidine	103	0.790705	86	0.558193	DrugBank Release Version 5.1.2
60	Flumazenil	Eszopiclone	11	0.674885	73	0.557504	https://www.pdr.net
61	Hydromorphone	Citalopram	86	0.609039	56	0.556531	https://www.drugs.com
62	Trifluoperazine	Asenapine	19	0.654545	72	0.555391	https://www.pdr.net
63	Hydroxyzine	Ziprasidone	27	0.654822	14	0.552286	https://www.pdr.net
64	Tezacaftor	Nefazodone	86	0.525003	100	0.544175	https://www.drugs.com
65	Atomoxetine	Doxofylline	58	0.779687	37	0.534538	https://www.drugs.com
66	Treprostinil	Losartan	86	0.516754	43	0.534241	https://www.pdr.net
67	Indapamide	Paliperidone	14	0.605942	43	0.534112	https://online.epocrates.com
68	Levonorgestrel	Pentobarbital	69	0.603826	104	0.529742	1. Copeman H. Oral contraceptives. Med J Aust 1963 Dec 7;2:969. 2.McArthur J. Oral contraceptives and epilepsy. Br Med J 1967 Jul 15;3:162. 3.Kutt H, McDowell F. Management of epilepsy with diphenylhydantoin sodium. Dosage regulation for problem patients. JAMA 1968 Mar 11;203(11):969-72. 2. Espir M, Walker ME, Lawson JP. Epilepsy and oral contraception. Br Med J 1969 Feb 1;1(639):294-5. 3. Kenyon…
69	Tizanidine	Sotalol	23	0.741038	14	0.529377	1. Betapace (sotalol hydrochloride) US prescribing information. Bayer Healthcare Inc. July, 2012. 2. Woosley RL, Romero KA. www.Crediblemeds.org, QTdrugs List, AZCERT, Inc. 1822 Innovation Park Dr., Oro Valley, AZ 85755. November 17, 2015. 3. Drew BJ, Ackerman MJ, Funk M, Gibler WB, Kligfield P, Menon V, Philippides GJ, Roden DM, Zareba W. Prevention of torsade de pointes in hospital settings: a …
70	Spironolactone	Methyldopa	13	0.692597	73	0.528992	DrugBank Release Version 5.1.2
71	Doxazosin	Pitolisant	86	0.829057	99	0.525424	https://www.drugs.com
72	Chlorothiazide	Tubocurarine	100	0.664195	10	0.517792	https://www.pdr.net
73	Triamcinolone	Pentobarbital	69	0.514093	99	0.517713	https://online.epocrates.com
74	Tamoxifen	Manidipine	103	0.818945	86	0.516387	DrugBank Release Version 5.1.2
75	Oxymorphone	Escitalopram	56	0.503503	86	0.514069	https://www.pdr.net
76	Tolvaptan	Enzalutamide	99	0.513907	100	0.513869	https://www.pdr.net
77	Atovaquone	Rifabutin	99	0.592803	69	0.510853	https://www.drugs.com
78	Formoterol	Ceritinib	100	0.691166	14	0.510776	https://www.pdr.net
79	Thioridazine	Azelastine	100	0.885091	27	0.510063	1. https://www.drugs.com 2. https://www.pdr.net
80	Pazopanib	Quinine	100	0.639313	14	0.509096	1.Votrient (pazopanib) US prescribing information. GlaxoSmithKline May, 2017. 2.Woosley RL, Romero KA. www.Crediblemeds.org, QTdrugs List, AZCERT, Inc. 1822 Innovation Park Dr., Oro Valley, AZ 85755. November 17, 2015. 3.Drew BJ, Ackerman MJ, Funk M, Gibler WB, Kligfield P, Menon V, Philippides GJ, Roden DM, Zareba W. Prevention of torsade de pointes in hospital settings: a scientific statement f…
81	Quetiapine	Imatinib	86	0.533296	100	0.507121	https://www.pdr.net
82	Tamsulosin	Erythromycin	86	0.550971	100	0.507	1. https://www.pdr.net 2. https://www.drugs.com
83	Dorzolamide	Nicardipine	86	0.545815	43	0.503803	https://www.pdr.net
84	Linagliptin	Dabrafenib	104	0.706951	99	0.502944	https://www.drugs.com
85	Sitagliptin	Clozapine	104	0.571094	86	0.501544	https://www.pdr.net
86	Cyclobenzaprine	Pargyline	56	1	73	0.501192	https://www.drugs.com
87	Mevastatin	Vincristine	100	0.999995	67	0.999999	-
88	Mifepristone	Quinidine	14	0.999998	100	0.999998	-
89	Docetaxel	Bexarotene	73	0.999031	100	0.999998	-
90	Mifepristone	Methotrimeprazine	14	0.999968	100	0.999993	-
91	Doxorubicin	Trimipramine	100	1	68	0.99999	-
92	Nifedipine	Propafenone	77	0.802047	100	0.999899	-
93	Mifepristone	Promethazine	14	1	100	0.99983	-
94	Vincristine	Eltrombopag	100	0.999928	67	0.999819	-
95	Cabergoline	Vincristine	73	0.999915	67	0.999656	-
96	Doxorubicin	Maprotiline	100	0.999999	68	0.999584	-
97	Vincristine	Netupitant	100	0.999983	67	0.999507	-
98	Mifepristone	Norfloxacin	14	0.999992	100	0.999091	-
99	Epirubicin	Clozapine	73	0.999941	100	0.999078	-
100	Doxorubicin	Ranolazine	100	0.999968	68	0.998935	-
101	Amodiaquine	Troglitazone	100	0.999999	68	0.998922	-
102	Doxorubicin	Terfenadine	100	1	68	0.998862	-
103	Mifepristone	Desipramine	14	0.999999	100	0.99873	-
104	Metoclopramide	Risperidone	73	0.999788	14	0.998389	-
105	Ranolazine	Rifampicin	99	0.999995	69	0.998389	-
106	Vincristine	Fosphenytoin	99	0.999673	69	0.998284	-
107	Vincristine	Palbociclib	100	0.999793	67	0.998245	-
108	Selegiline	Bupropion	73	0.785944	68	0.99812	-
109	Doxorubicin	Bupropion	100	0.999993	68	0.99804	-
110	Cyclobenzaprine	Chloroprocaine	73	0.999986	56	0.998038	-
111	Dienogest	Amobarbital	104	0.999919	99	0.99763	-
112	Nifedipine	Lumacaftor	99	0.887812	69	0.996893	-
113	Amodiaquine	Isoniazid	100	0.999901	68	0.986706	-
114	Nalbuphine	Procaine	73	0.996075	27	0.979926	-
115	Doxorubicin	Trimethoprim	100	0.999804	68	0.978545	-
116	Pimozide	Zuclopenthixol	72	0.719958	73	0.970821	-
117	Tetrahydrocannabivarin	Amphetamine	68	0.821778	58	0.961127	-
118	Doxorubicin	Apalutamide	99	0.999926	100	0.961078	-
119	Aminophylline	Tibolone	100	0.820085	19	0.949408	-
120	Doxorubicin	Azithromycin	100	0.999959	68	0.94535	-
121	Mifepristone	Ibandronate	14	0.999992	100	0.943718	-
122	Cabazitaxel	Bexarotene	73	0.99996	100	0.939943	-
123	Palbociclib	Atorvastatin	73	0.999867	67	0.939593	-
124	Metoclopramide	Fluoxetine	73	0.89103	68	0.938201	-
125	Mifepristone	Vorinostat	14	0.999921	100	0.936908	-
126	Cabergoline	Doxorubicin	73	0.999921	100	0.934856	-
127	Metoclopramide	Tetrabenazine	73	0.998059	14	0.932762	-
128	Nilvadipine	Rifabutin	69	0.938525	99	0.925916	-
129	Amodiaquine	Gemfibrozil	100	0.999994	68	0.917934	-
130	Doxorubicin	Zimelidine	100	1	68	0.916702	-
131	Citalopram	Trazodone	56	0.914548	19	0.915804	-
132	Fingolimod	Amiodarone	22	0.816172	102	0.914826	-
133	Doxorubicin	Staurosporine	100	1	68	0.912625	-
134	Cyclobenzaprine	Nialamide	56	0.999983	73	0.910737	-
135	Brimonidine	Reserpine	19	0.73005	27	0.898272	-
136	Minaprine	Diphenhydramine	68	0.809365	17	0.890935	-
137	Spironolactone	Dihydroergotamine	13	0.73884	68	0.890537	-
138	Doxorubicin	Miconazole	100	1	68	0.889892	-
139	Thioridazine	Bromocriptine	104	0.748332	100	0.881579	-
140	Vincristine	Lorpiprazole	100	0.999989	67	0.874516	-
141	Paroxetine	Bromocriptine	73	0.800031	40	0.869742	-
142	Doxorubicin	Streptozocin	99	0.714629	100	0.866875	-
143	Trimethoprim	Azathioprine	47	0.737061	36	0.86246	-
144	Lithium	Oxprenolol	73	0.750452	52	0.855651	-
145	Vortioxetine	Amphetamine	68	0.868685	12	0.849855	-
146	Oxcarbazepine	Carbamazepine	103	0.78639	69	0.84945	-
147	Amodiaquine	Tolbutamide	100	0.99894	68	0.835001	-
148	Methylergometrine	Doxorubicin	73	0.999715	100	0.826914	-
149	Metoclopramide	Cocaine	68	0.996893	73	0.823869	-
150	Ixabepilone	Atorvastatin	93	0.754249	73	0.823629	-
151	Prasterone	Cyclosporine	68	0.81995	33	0.819743	-
152	Doxorubicin	Pantoprazole	100	0.999967	68	0.81849	-
153	Tranylcypromine	Lofexidine	105	0.733607	37	0.813945	-
154	Vemurafenib	Fingolimod	72	0.998317	46	0.812557	-
155	Metoclopramide	Clobazam	68	0.99964	73	0.812141	-
156	Edoxaban	Omacetaxine mepesuccinate	76	0.893076	100	0.810362	-
157	Etoperidone	Amoxapine	56	0.86645	19	0.806257	-
158	Amodiaquine	Lansoprazole	100	1	68	0.799652	-
159	Procaine	Bupropion	73	0.999587	68	0.792663	-
160	Carfilzomib	Pitolisant	99	0.834523	72	0.790186	-
161	Drospirenone	Rifampicin	99	0.999888	69	0.785367	-
162	Nabilone	Tolazoline	73	0.769542	58	0.784982	-
163	Deutetrabenazine	Paroxetine	102	0.775832	68	0.78364	-
164	Thioridazine	Pergolide	100	0.722542	13	0.783219	-
165	Mesoridazine	Propafenone	43	0.754416	100	0.780419	-
166	Nifedipine	Sotalol	77	0.758233	73	0.778016	-
167	Vincristine	Aprepitant	100	0.99938	67	0.77365	-
168	Propafenone	Mirabegron	100	0.853482	22	0.764734	-
169	Vincristine	Phenytoin	99	0.999883	69	0.759221	-
170	Verapamil	Midodrine	24	0.986504	13	0.754548	-
171	Phenytoin	Valproic Acid	99	0.89476	100	0.750347	-
172	Verapamil	Trolamine salicylate	18	0.859728	85	0.748346	-
173	Tropisetron	Maprotiline	56	0.844822	3	0.746925	-
174	Quinine	Decamethonium	51	0.935256	43	0.742315	-
175	Progesterone	Fluorouracil	68	0.818607	64	0.737958	-
176	Tamsulosin	Midodrine	13	0.940187	24	0.731563	-
177	Minaprine	Levobunolol	24	0.735003	73	0.729782	-
178	Labetalol	Amiodarone	105	0.840353	68	0.723245	-
179	Irinotecan	Adenine	101	0.858977	102	0.721035	-
180	Clonidine	Ceritinib	24	0.814401	100	0.716136	-
181	Duloxetine	Sertraline	56	0.856325	100	0.715686	-
182	Thioproperazine	Quinidine	19	0.882012	100	0.715122	-
183	Dapiprazole	Lofexidine	105	0.736256	13	0.71137	-
184	Clevidipine	Ketoconazole	68	0.742851	100	0.710903	-
185	Bethanidine	Metipranolol	43	0.754592	23	0.710448	-
186	Lurasidone	Amphetamine	12	0.713374	68	0.709935	-
187	Dronabinol	Citalopram	68	0.958102	73	0.704713	-
188	Ulipristal	Fosphenytoin	99	0.999975	104	0.703983	-
189	Candesartan	Acemetacin	104	0.552986	73	0.619364	-
190	Tofacitinib	Gemfibrozil	68	0.725927	103	0.686264	-
191	Orphenadrine	Atomoxetine	68	0.939186	29	0.665971	-
192	Dextroamphetamine	Doxylamine	11	0.725954	17	0.59694	-
193	Pimecrolimus	Streptozocin	73	0.967268	9	0.543877	-
194	Nitrendipine	Lumacaftor	69	0.606902	99	0.934582	-
195	Tizanidine	Chlorpromazine	14	0.723173	100	0.563678	-
196	Bromocriptine	Phenoxybenzamine	73	0.651615	23	0.765468	-
197	Tranylcypromine	Procaine	37	0.938205	73	0.520999	-
198	Albendazole	Carbamazepine	103	0.895763	99	0.574437	-
199	Bupropion	Dihydroergotamine	68	0.56362	100	0.512938	-
200	Diethylpropion	Lorpiprazole	11	0.546785	100	0.833756	-
201	Triamcinolone	Lumacaftor	69	0.506667	99	0.545147	-
202	Loperamide	Magnesium sulfate	85	0.591651	105	0.802077	-
203	Simvastatin	Amiodarone	100	0.619596	99	0.642099	-
204	Nicergoline	Benzphetamine	37	0.745616	13	0.531364	-
205	Clevidipine	Nicardipine	68	0.556822	43	0.533606	-
206	Trimipramine	Lisdexamfetamine	19	0.521882	53	0.601944	-
207	Methylphenidate	Amantadine	73	0.611787	5	0.818675	-
208	Thioridazine	Aripiprazole	100	0.838839	19	0.600453	-
209	Fostamatinib	Ziprasidone	43	0.58127	68	0.697911	-
210	Tizanidine	Moclobemide	100	0.566002	68	0.547917	-
211	Sorafenib	Propacetamol	33	0.989204	73	0.520209	-
212	Ergonovine	Pergolide	73	0.577592	61	0.525707	-
213	Nicergoline	Abiraterone	100	0.520297	73	0.607106	-
214	Lorpiprazole	Procaine	96	0.843164	73	0.515709	-
215	Dimenhydrinate	Fleroxacin	100	0.720685	50	0.548407	-
216	Butalbital	Methadyl Acetate	73	0.533895	27	0.54248	-
217	Mirtazapine	Metyrosine	55	0.898326	5	0.546085	-
218	Tacrolimus	Leflunomide	46	0.75882	73	0.625162	-
219	Progesterone	Capecitabine	68	0.547293	64	0.968335	-
220	Levomilnacipran	Sertraline	56	0.683591	68	0.682312	-
221	Cyclophosphamide	Palbociclib	100	0.567314	26	0.732983	-
222	Etodolac	Pitolisant	73	0.699844	99	0.508463	-
223	Nitric Oxide	Curcumin	68	0.554065	73	0.596239	-
224	Pazopanib	Toremifene	14	0.506477	100	0.695949	-
225	Alfuzosin	Oxymetazoline	13	0.509018	43	0.674135	-
226	Protriptyline	Clarithromycin	14	0.550484	68	0.518365	-
227	Methylphenobarbital	Amiodarone	43	0.821454	68	0.542192	-
228	Trifluoperazine	Stiripentol	73	0.528967	100	0.611482	-
229	Lithium	clomethiazole	73	0.733107	52	0.686355	-
230	Carbamazepine	Diclofenamide	100	0.708273	73	0.508687	-
231	Doxepin	Synephrine	13	0.627127	63	0.742696	-
232	Anagrelide	Riociguat	43	0.587447	73	0.59947	-
233	Ifosfamide	Tranylcypromine	68	0.684727	103	0.518776	-
234	Tipiracil	Epinephrine	100	0.853709	43	0.620537	-
235	Nefazodone	Diphenhydramine	68	0.542316	73	0.754095	-
236	Tacrolimus	Vinblastine	46	0.762367	73	0.53052	-
237	Alprostadil	Ticlopidine	18	0.806358	68	0.506377	-
238	Iloprost	Reserpine	73	0.553437	43	0.580965	-
239	Isoflurane	Dipyridamole	73	0.527624	18	0.672794	-
240	Pentoxifylline	Olsalazine	73	0.501296	20	0.771799	-
241	Dronabinol	Nicotine	68	0.507968	100	0.614017	-
242	Phenoxybenzamine	Niguldipine	19	0.559541	43	0.552559	-
243	Ergotamine	Cyproterone acetate	99	0.835066	73	0.532135	-
244	Nalbuphine	Tetrabenazine	73	0.732331	3	0.577878	-
245	Tacrolimus	Mycophenolic acid	46	0.772801	68	0.561726	-
246	Nitric Oxide	Caffeine	68	0.567572	73	0.605068	-
247	Methylphenidate	Brimonidine	5	0.579006	73	0.590495	-
248	Ranolazine	Loperamide	100	0.581181	86	0.672708	-
249	Phenacemide	Pregabalin	104	0.646488	105	0.665342	-
250	Citalopram	Itraconazole	68	0.507385	100	0.511834	-
251	Fluphenazine	Phenobarbital	73	0.588411	69	0.575021	-
252	Nintedanib	Nifedipine	99	0.547782	100	0.566217	-
253	Heroin	Duloxetine	56	0.847433	53	0.65817	-
254	Donepezil	Ceritinib	24	0.675064	100	0.70853	-
255	Amphetamine	Methadone	73	0.548296	16	0.768473	-
256	Metoclopramide	Sotalol	14	0.668938	24	0.660959	-
257	Amoxapine	Ceritinib	14	0.732292	100	0.608142	-
258	Progesterone	Primidone	69	0.519992	99	0.524993	-
259	Ketoconazole	Rilpivirine	99	0.670223	100	0.602111	-
260	Tamsulosin	Chloroquine	68	0.608509	100	0.538809	-
261	Docetaxel	Patupilone	73	0.514921	68	0.568133	-
262	Spironolactone	Celiprolol	13	0.526626	73	0.638987	-
263	Trimipramine	Verapamil	19	0.545056	53	0.581037	-
264	Alogliptin	Dexamethasone	104	0.61575	99	0.764048	-
265	Lacosamide	Tolbutamide	100	0.63519	40	0.704174	-
266	Citalopram	Disopyramide	72	0.940791	40	0.591273	-
267	Nebivolol	Desipramine	100	0.5243	53	0.582315	-
268	Promethazine	Mirabegron	68	0.751479	73	0.654583	-
269	Minocycline	Stiripentol	27	0.641451	100	0.846666	-
270	Dexlansoprazole	Rifampicin	69	0.578056	99	0.501281	-
271	Everolimus	Mevastatin	93	0.561185	100	0.569692	-
272	Nicergoline	Xamoterol	13	0.511746	37	0.671319	-
273	Allopurinol	Cyclophosphamide	73	0.724041	88	0.691935	-
274	Tetrabenazine	Cocaine	100	0.53023	68	0.53991	-
275	Benzphetamine	Fenoterol	73	0.649015	23	0.507397	-
276	Ambenonium	Dipyridamole	104	0.628901	73	0.778391	-
277	Tacrolimus	Ciclopirox	68	0.844597	46	0.630823	-
278	Methadone	Duloxetine	68	0.621035	56	0.808906	-
279	Icatibant	Olsalazine	49	0.877791	73	0.534372	-
280	Cyclosporine	Trimetrexate	68	0.642	100	0.583583	-
281	Desflurane	Dipyridamole	73	0.506144	18	0.664626	-
282	Bioallethrin	Calcium Citrate	104	0.582071	18	0.65007	-
283	Droperidol	Haloperidol	27	0.661646	14	0.645499	-
284	Docetaxel	Vinflunine	73	0.555467	52	0.896203	-
285	Etorphine	Nefazodone	56	0.54475	68	0.660568	-
286	Ondansetron	Dextromethorphan	56	0.616875	73	0.553298	-
287	Midazolam	Paroxetine	68	0.611642	73	0.556748	-
288	Thioridazine	Thioproperazine	19	0.705227	100	0.513701	-
289	Brexpiprazole	Procaine	68	0.658607	73	0.58256	-
290	Rifaximin	Verapamil	100	0.747522	86	0.57408	-
291	Clofibrate	Amiodarone	68	0.543578	5	0.541378	-
292	Lithium	Dosulepin	52	0.773727	56	0.533881	-
293	Propafenone	Dihydroergotamine	100	0.614601	61	0.925105	-
294	Carbamazepine	Telaprevir	100	0.532122	68	0.571841	-
295	Prasugrel	Clarithromycin	103	0.562601	68	0.820521	-
296	Acemetacin	Antrafenine	73	0.760512	100	0.653412	-
297	Dipyridamole	Dronedarone	43	0.803395	24	0.684999	-
298	Vincristine	Tamoxifen	99	0.930196	68	0.564148	-
299	Zopiclone	Sulpiride	73	0.518432	21	0.825187	-
300	Hydrocodone	Atomoxetine	100	0.790667	103	0.519337	-
301	Chloroprocaine	Methadyl Acetate	73	0.675862	44	0.915051	-
302	Levetiracetam	Lumacaftor	99	0.690839	100	0.557613	-
303	Tramadol	Doxycycline	68	0.621182	104	0.545943	-
304	Levetiracetam	Vemurafenib	100	0.529357	99	0.61588	-
305	Vindesine	Clozapine	73	0.730492	100	0.550345	-
306	Lorazepam	Topiramate	73	0.50232	68	0.521928	-
307	Nifedipine	Ketoconazole	68	0.989243	100	0.581294	-
308	Dextroamphetamine	Phendimetrazine	13	0.787963	37	0.561069	-
309	L-Tryptophan	Cocaine	56	0.573883	68	0.646798	-
310	Tapentadol	Rolofylline	73	0.557322	27	0.587399	-
311	Flupentixol	Amiodarone	72	0.627507	100	0.734449	-
312	Barnidipine	Imipramine	73	0.530702	19	0.841836	-
313	Chlorpromazine	Moxonidine	73	0.802112	13	0.526703	-
314	Promazine	Losartan	68	0.638455	73	0.571202	-
315	Quinestrol	Apixaban	4	0.642071	99	0.52816	-
316	Yohimbine	Tianeptine	100	0.682815	73	0.567518	-
317	Rilpivirine	Clotrimazole	99	0.606149	100	0.646314	-
318	Propiomazine	Tetrahydropalmatine	86	0.502223	73	0.665065	-
319	Treprostinil	Secobarbital	99	0.677046	69	0.520995	-
320	Indapamide	Quetiapine	14	0.668869	73	0.562633	-
321	Ethylmorphine	Citalopram	68	0.61625	56	0.541034	-
322	Dextroamphetamine	Citalopram	68	0.545551	11	0.599589	-
323	Loxapine	Trifluoperazine	73	0.536221	19	0.567828	-
324	Propranolol	Fluoxetine	68	0.533893	100	0.543302	-
325	Rifaximin	Lovastatin	100	0.53306	33	0.577618	-
326	Amodiaquine	Dabrafenib	99	0.599565	100	0.942675	-
327	Norfloxacin	Escitalopram	14	0.579826	68	0.50268	-
328	Afatinib	Cholic Acid	99	0.52845	100	0.64167	-
329	Pergolide	Verapamil	68	0.744889	73	0.699893	-
330	Limaprost	Pirfenidone	104	0.517378	20	0.61488	-
331	Lithium	Barbital	73	0.806713	52	0.576903	-
332	Tacrolimus	Panobinostat	46	0.544846	100	0.518051	-
333	Canagliflozin	Dabrafenib	99	0.528728	104	0.531724	-
334	Aripiprazole	Ifosfamide	99	0.509204	43	0.674247	-
335	Dinoprostone	Vemurafenib	100	0.549273	99	0.524945	-
336	Empagliflozin	Niacin	104	0.518666	100	0.824969	-
337	Lomustine	Ranolazine	68	0.601579	103	0.519234	-
338	Bretylium	Quetiapine	73	0.828635	24	0.543464	-
339	Nalbuphine	Naloxegol	73	0.506982	3	0.755449	-
340	Epinastine	Risedronate	1	0.551045	73	0.967537	-
341	Dextroamphetamine	Cirazoline	13	0.56082	37	0.562643	-
342	Aranidipine	Pentobarbital	69	0.988602	99	0.547955	-
343	Promazine	Valsartan	68	0.560718	73	0.639919	-
344	Quetiapine	Zimelidine	73	0.528333	100	0.514862	-
345	Saxagliptin	Fluvoxamine	100	0.537785	99	0.669014	-
346	Selegiline	Thalidomide	73	0.611937	27	0.574369	-
347	Citalopram	Escitalopram	72	0.65251	56	0.619126	-
348	Prochlorperazine	Lisdexamfetamine	12	0.785596	19	0.54787	-
349	Labetalol	Crizotinib	24	0.785759	68	0.588606	-
350	Phentermine	Clemastine	11	0.701008	68	0.575442	-
351	Citalopram	Isoniazid	100	0.512504	68	0.546163	-
352	Tapentadol	Clemastine	27	0.830983	68	0.54187	-
353	Desvenlafaxine	Brexpiprazole	73	0.801497	56	0.633137	-
354	Ethosuximide	Felbamate	73	0.597307	100	0.633499	-
355	Ranolazine	Ceritinib	100	0.786353	14	0.546963	-
356	Dofetilide	Pitolisant	99	0.643063	72	0.77055	-
357	Morphine	Procaine	105	0.830842	73	0.627398	-
358	Chlorzoxazone	Levodopa	73	0.571153	53	0.575818	-
359	Bosutinib	Apalutamide	99	0.550244	100	0.553415	-
360	Tolazoline	Methyldopa	43	0.605712	13	0.679443	-
361	Nicergoline	Lurasidone	73	0.627126	86	0.708194	-
362	Levosimendan	Risperidone	43	0.628329	73	0.508137	-
363	Cinacalcet	Vemurafenib	100	0.503723	99	0.612704	-
364	Ridaforolimus	Lovastatin	93	0.627098	100	0.522279	-
365	Bufuralol	Thioridazine	68	0.518401	53	0.565004	-
366	Bufuralol	Methotrimeprazine	68	0.742802	53	0.530442	-
367	Prazosin	Benidipine	86	0.55328	19	0.535217	-
368	Baricitinib	Nefazodone	68	0.528704	100	0.5498	-
369	Lisuride	Verapamil	68	0.726816	73	0.68882	-
370	Deslanoside	Curcumin	7	0.523204	68	0.653833	-
371	Spironolactone	Temocapril	36	0.676634	73	0.748576	-
372	Pasireotide	Crizotinib	14	0.83425	24	0.541907	-
373	Misoprostol	Nafamostat	104	0.843013	73	0.544953	-
374	Minocycline	Sulpiride	27	0.98773	21	0.553813	-
375	Nintedanib	Cyclosporine	100	0.681565	99	0.571001	-
376	Thioridazine	Etoricoxib	100	0.561903	73	0.734384	-
377	Everolimus	Daunorubicin	100	0.508292	46	0.6683	-
378	Isavuconazole	Ceritinib	100	0.696815	24	0.61529	-
379	Tolvaptan	Irbesartan	100	0.55918	36	0.578219	-
380	Topiramate	Pregabalin	104	0.628265	105	0.526813	-
381	Ethanol	Diethylpropion	73	0.668749	1	0.820053	-
382	Everolimus	Losartan	100	0.726473	93	0.547173	-
383	Timolol	Trimipramine	53	0.58993	68	0.511431	-
384	Ajmaline	Citalopram	68	0.579427	56	0.640786	-
385	Mianserin	Rifampicin	69	0.611834	27	0.656115	-
386	Tetracycline	Bexarotene	73	0.999834	100	0.559111	-
387	Acetylsalicylic acid	Vemurafenib	100	0.518709	99	0.564683	-
388	Nitric Oxide	Tranylcypromine	73	0.696323	68	0.52887	-
389	Fentanyl	Lorcaserin	73	0.569427	100	0.703948	-
390	Fludiazepam	Paroxetine	73	0.53055	68	0.507906	-
391	Guanfacine	Verapamil	68	0.748012	23	0.555836	-
392	Indacaterol	Panobinostat	14	0.521582	100	0.534543	-
393	Thiothixene	Stiripentol	73	0.510358	68	0.761516	-
394	Amiodarone	Duloxetine	53	0.606995	68	0.578183	-
395	Amphetamine	Methotrimeprazine	68	0.526083	73	0.743904	-
396	Lorpiprazole	Isocarboxazid	96	0.99917	105	0.562214	-
397	Dolasetron	Imipramine	68	0.528929	56	0.631408	-
398	Nintedanib	Levofloxacin	100	0.619854	14	0.557465	-
399	Ifosfamide	Sorafenib	68	0.674779	26	0.64942	-
400	Aluminium	Iron saccharate	0	0.940272	49	0.535395	-
401	Theophylline	Dronedarone	43	0.501259	68	0.657599	-
402	Progesterone	Duloxetine	68	0.667002	53	0.719007	-
403	Amphetamine	Propiomazine	11	0.579348	73	0.743394	-
404	Hydrocodone	Quinidine	103	0.827271	68	0.592076	-
405	Pinaverium	Magnesium sulfate	85	0.721378	105	0.5162	-
406	Chlordiazepoxide	Promazine	68	0.504908	73	0.540659	-
407	Metoprolol	Perhexiline	100	0.505019	43	0.592406	-
408	Nicergoline	Efonidipine	73	0.517738	86	0.552007	-
409	Cinnarizine	Ropinirole	68	0.584933	55	0.768119	-
410	Limaprost	Nimesulide	20	0.510873	104	0.711286	-
411	Promethazine	Bromocriptine	73	0.604105	104	0.747182	-
412	Pentoxifylline	Cilostazol	20	0.586668	43	0.812939	-
413	Bendroflumethiazide	Crizotinib	24	0.569935	68	0.647276	-
414	Terbutaline	Amodiaquine	68	0.610524	14	0.667298	-
415	Ciprofloxacin	Disopyramide	14	0.515387	40	0.607926	-
416	Cyclobenzaprine	Isocarboxazid	56	0.557541	105	0.975546	-
417	Acenocoumarol	Azithromycin	68	0.505711	100	0.500289	-
418	Dexketoprofen	Phenytoin	73	0.528372	69	0.70029	-
419	Duloxetine	Propericiazine	73	0.509373	56	0.911728	-
420	Mestranol	Argatroban	99	0.82417	4	0.50658	-
421	Brimonidine	Propafenone	23	0.656205	19	0.532163	-
422	Ulipristal	Midostaurin	68	0.538793	100	0.550569	-
423	Dapagliflozin	Quinidine	68	0.564554	40	0.563735	-
424	Succinylcholine	Galantamine	100	0.895492	24	0.543738	-
425	Nitric Oxide	Zucapsaicin	68	0.514489	73	0.636872	-
426	Nortriptyline	Desipramine	73	0.537431	19	0.502782	-
427	Ergonovine	Crizotinib	73	0.522912	100	0.603499	-
428	Dimetacrine	Dextroamphetamine	57	0.869025	53	0.676969	-
429	Deutetrabenazine	Ritonavir	102	0.579808	68	0.630167	-
430	Donepezil	Desipramine	68	0.786537	24	0.6303	-
431	Metamizole	Tofacitinib	88	0.808694	46	0.655766	-
432	Lisuride	Metoprolol	68	0.688014	23	0.822639	-
433	Phenytoin	Aprepitant	100	0.600761	69	0.510458	-
434	Limaprost	Alprostadil	20	0.653559	73	0.502554	-
435	Temazepam	Pentobarbital	69	0.522044	73	0.51453	-
436	Ethanol	Rufinamide	73	0.53584	33	0.843464	-
437	Imipramine	Amiodarone	68	0.524488	105	0.596742	-
438	Phenindione	Esomeprazole	100	0.512831	68	0.502169	-
439	Nifedipine	Curcumin	68	0.987082	100	0.668679	-
440	Stanolone acetate	Vemurafenib	100	0.56284	99	0.559238	-
441	Ibrutinib	Celecoxib	68	0.634646	100	0.661414	-
442	Danazol	Alfacalcidol	34	0.832884	100	0.608096	-
443	Procaine	Apraclonidine	73	0.66776	37	0.610135	-
444	Betahistine	Pitolisant	104	0.556988	99	0.593271	-
445	Dexketoprofen	Nafamostat	73	0.622621	18	0.513747	-
446	Triflupromazine	Amoxapine	73	0.635888	19	0.506097	-
447	Clopidogrel	Dosulepin	68	0.755934	103	0.527578	-
448	Clozapine	Methylphenidate	73	0.79624	100	0.541196	-
449	Levomilnacipran	Mirabegron	58	0.80552	68	0.684668	-
450	Doxepin	Risedronate	1	0.626994	73	0.994951	-
451	Phenformin	Pitolisant	68	0.65945	99	0.502961	-
452	Vitamin E	Cilostazol	20	0.687198	18	0.638109	-
453	Pimozide	Levodopa	104	0.757201	73	0.537643	-
454	Canertinib	Amisulpride	73	0.658049	21	0.57403	-
455	Cyclophosphamide	Fosphenytoin	69	0.755889	102	0.559339	-
456	Ziprasidone	Procaine	68	0.766704	73	0.549732	-
457	Mycophenolic acid	Choline magnesium trisalicylate	73	0.745864	99	0.520685	-
458	Guanfacine	Fluoxetine	68	0.530878	73	0.52699	-
459	Promethazine	Nicardipine	68	0.753648	19	0.665741	-
460	Promazine	Nicardipine	19	0.721901	68	0.557482	-
461	Hydrocodone	Verapamil	100	0.577282	68	0.505816	-
462	Bretylium	Crizotinib	24	0.661686	68	0.775154	-
463	Ergonovine	Nefazodone	68	0.626464	100	0.534021	-
464	Aripiprazole	Clofarabine	43	0.528506	99	0.85295	-
465	Felodipine	Dronedarone	68	0.567416	14	0.557633	-
466	Iloperidone	Dasatinib	100	0.732995	0	0.64745	-
467	Clopidogrel	Isradipine	104	0.560561	68	0.759399	-
468	Aliskiren	Duloxetine	53	0.536863	68	0.808048	-
469	Ketobemidone	Levomilnacipran	56	0.537314	68	0.793947	-
470	Ethanol	Metformin	73	0.602745	100	0.527557	-
471	Tizanidine	Artenimol	100	0.515883	73	0.606196	-
472	Ergotamine	Aripiprazole	73	0.874195	23	0.66173	-
473	Benzphetamine	Glutamic Acid	99	0.829874	104	0.618034	-
474	Tasosartan	Spironolactone	36	0.639821	73	0.836111	-
475	Simvastatin	Eslicarbazepine acetate	99	0.617008	100	0.504894	-
476	Pindolol	Nefazodone	53	0.561387	68	0.716906	-
477	Isosorbide	Tipiracil	104	0.678362	14	0.616125	-
478	Fesoterodine	Sulpiride	17	0.587051	102	0.992881	-
479	Canagliflozin	Etacrynic acid	86	0.746288	104	0.545324	-
480	Silodosin	Pergolide	13	0.896754	100	0.651274	-
481	Progesterone	Curcumin	68	0.625423	64	0.737172	-
482	Tapentadol	Fluvoxamine	27	0.597499	68	0.80074	-
483	Protriptyline	Epinephrine	5	0.641784	19	0.683945	-
484	Pazopanib	Zuclopenthixol	14	0.544479	100	0.719176	-
485	Candesartan cilexetil	Isosorbide	86	0.730594	73	0.58732	-
486	Dienogest	Barbital	104	0.999997	99	0.521282	-
487	Candesartan cilexetil	Eplerenone	86	0.6981	73	0.698181	-
488	Bosutinib	Glycerin	100	0.500105	99	0.608992	-
489	Pergolide	Nefazodone	68	0.580219	73	0.68396	-
490	Diltiazem	Magnesium salicylate	85	0.625577	18	0.68033	-
491	Aripiprazole	Selegiline	43	0.790947	100	0.631267	-
492	Phenformin	Pentamidine	104	0.577089	40	0.688706	-
493	Amodiaquine	Lumacaftor	100	0.742968	69	0.623142	-
494	Nafamostat	Megestrol acetate	104	0.525463	73	0.646479	-
495	Lofexidine	Verapamil	73	0.505375	68	0.692269	-
496	Rifaximin	Atorvastatin	100	0.511318	73	0.596662	-
497	Dipyridamole	Guanabenz	19	0.588284	73	0.601857	-
498	Odanacatib	Lumacaftor	100	0.570013	69	0.536836	-
499	Doxorubicin	Estramustine	100	0.502041	99	0.973351	-
500	Trazodone	Promethazine	73	0.543221	19	0.617902	-
501	Lithium	Ziprasidone	52	0.693673	14	0.828989	-
502	Droperidol	Paroxetine	73	0.765051	14	0.555942	-
503	Nicorandil	Mecamylamine	43	0.966481	62	0.530911	-
504	Saxagliptin	Dabrafenib	99	0.581511	104	0.581257	-
505	Ritodrine	Acebutolol	73	0.5812	23	0.582253	-
506	Vilazodone	Clozapine	68	0.528861	73	0.632977	-
507	Quinestrol	Gabexate	4	0.670739	99	0.605393	-
508	Iloprost	Methyclothiazide	73	0.523795	43	0.5243	-
509	Didanosine	Clotrimazole	0	0.914944	68	0.646816	-
510	Mirtazapine	Epinephrine	5	0.730936	19	0.594295	-
511	Tetrabenazine	Midostaurin	100	0.91184	102	0.557794	-
512	Balsalazide	Mifepristone	40	0.691134	100	0.627514	-
513	Ranolazine	Colforsin	100	0.85147	89	0.564238	-
514	Flunarizine	Phenobarbital	69	0.69707	105	0.562647	-
515	Morphine	7,8-Dichloro-1,2,3,4-tetrahydroisoquinoline	105	0.563989	73	0.853646	-
516	Mesoridazine	Quinine	100	0.577757	68	0.518401	-
517	2,5-Dimethoxy-4-ethylthioamphetamine	Isocarboxazid	73	0.547909	105	0.840032	-
518	Losartan	Griseofulvin	68	0.717902	73	0.549524	-
519	Tapentadol	Ziprasidone	27	0.764517	68	0.644996	-
520	Conivaptan	Tofacitinib	100	0.883941	46	0.576885	-
521	Imipramine	Verapamil	19	0.52592	53	0.538248	-
522	Clofarabine	Isavuconazole	100	0.654793	73	0.504775	-
523	Quinidine	Desloratadine	73	0.733819	100	0.583628	-
524	Bevantolol	Mirabegron	13	0.778879	68	0.556099	-
525	Drospirenone	Amiloride	36	0.951568	31	0.561001	-
526	Dipyridamole	Manidipine	19	0.542161	73	0.711712	-
527	Nabilone	Clemastine	27	0.501317	100	0.708561	-
528	Conivaptan	Odanacatib	100	0.625346	73	0.54946	-
529	Losartan	Benzoic Acid	68	0.517499	73	0.535967	-
530	Cisplatin	Ranolazine	100	0.541173	68	0.528861	-
531	Thioridazine	Vandetanib	72	0.531398	100	0.789481	-
532	Hydroxyzine	Citalopram	14	0.567023	73	0.872632	-
533	Irbesartan	Abiraterone	100	0.538776	68	0.514136	-
534	Tofisopam	Isocarboxazid	105	0.522914	68	0.710797	-
535	Nabilone	Lacidipine	43	0.562766	73	0.575532	-
536	Ramelteon	Valproic Acid	73	0.531797	68	0.566534	-
537	Fingolimod	Ajmaline	22	0.782887	14	0.695169	-
538	Irbesartan	Lumacaftor	100	0.646958	69	0.582419	-
539	Vemurafenib	5'-Deoxy-5'-Methylthioadenosine	72	0.55442	99	0.870875	-
540	Tamsulosin	Reserpine	73	0.897121	86	0.665446	-
541	Ertugliflozin	Tolbutamide	40	0.503197	68	0.56435	-
542	Labetalol	Mirabegron	68	0.67062	13	0.705595	-
543	Paclitaxel	Betaxolol	73	0.502059	68	0.639391	-
544	Propranolol	Escitalopram	53	0.523668	68	0.569476	-
545	Amphetamine	Mianserin	73	0.817671	11	0.514048	-
546	Vincristine	Trimethoprim	99	0.960804	68	0.553847	-
547	Asenapine	Midostaurin	68	0.812617	102	0.525212	-
548	Trazodone	Pentamidine	14	0.536159	40	0.66957	-
549	Zuclopenthixol	Terbinafine	68	0.604557	100	0.532387	-
550	Etoperidone	Olanzapine	56	0.641523	19	0.909373	-
551	Bevantolol	Midodrine	24	0.669604	13	0.716041	-
552	Silodosin	Amantadine	100	0.596522	104	0.721006	-
553	Caffeine	Secobarbital	69	0.519096	99	0.54041	-
554	Conivaptan	clomethiazole	100	0.565865	73	0.527643	-
555	Quinidine	Domoic Acid	51	0.913791	100	0.593666	-
556	Cytarabine	Cyclosporine	68	0.513536	49	0.911568	-
557	Epinastine	Alprostadil	20	0.70381	18	0.522982	-
558	Promethazine	Clobazam	68	0.503388	73	0.558309	-
559	Levothyroxine	Clemastine	68	0.612438	104	0.636214	-
560	Barnidipine	Bromocriptine	73	0.606952	13	0.502417	-
561	Iloperidone	Curcumin	102	0.559975	68	0.786999	-
562	Itopride	Orphenadrine	104	0.910427	27	0.606509	-
563	Ethanol	Moclobemide	73	0.566237	68	0.535484	-
564	Atomoxetine	Fluvoxamine	68	0.643349	100	0.517558	-
565	Thioproperazine	Proguanil	100	0.977543	13	0.657085	-
566	Clopidogrel	Sildenafil	68	0.661252	103	0.505217	-
567	Ramelteon	Desipramine	73	0.639501	68	0.527656	-
568	Nicergoline	Ritodrine	13	0.686296	73	0.530488	-
569	Celiprolol	Pentobarbital	69	0.506896	99	0.600779	-
570	Nifedipine	Asenapine	77	0.676227	100	0.558834	-
571	Trimetrexate	Amiodarone	105	0.519072	100	0.876198	-
572	Tramadol	Itraconazole	100	0.677321	104	0.619417	-
573	Pholcodine	Harmaline	56	0.646902	73	0.658631	-
574	Bevantolol	Tolbutamide	40	0.804611	100	0.609775	-
575	Desoximetasone	Phenytoin	99	0.522047	69	0.528206	-
576	Dolasetron	Cyclobenzaprine	56	0.855774	68	0.695364	-
577	Nicergoline	Trimipramine	19	0.506448	73	0.514159	-
578	Mebendazole	Phenobarbital	69	0.641373	99	0.723031	-
579	Droperidol	Cinnarizine	86	0.55392	27	0.966086	-
580	Saxagliptin	Hydrocortamate	99	0.539259	104	0.563268	-
